# Supplementary material for: A novel computational analysis integrating social determinants information from EHR and literature with Alzheimer’s disease biological knowledge through large language models and knowledge graphs
Source: Innov Aging. 2025 Sep 23;9(Suppl 1):S2–S13. doi: 10.1093/geroni/igaf102 (PMC12742847; doi:10.1093/geroni/igaf102)
Supplement: igaf102_Supplementary_Data [file igaf102_supplementary_data.zip]

Archive with 1 entries (1 files):
- innage suppl Shang et al (supplement).docx
